# Supplementary material for: The Effects of Selenium Supplementation in the Treatment of Autoimmune Thyroiditis: An Overview of Systematic Reviews
Source: Nutrients. 2023 Jul 19;15(14):3194. doi: 10.3390/nu15143194 (PMC10386011; doi:10.3390/nu15143194)
Supplement: Supplementary file 1 [file nutrients-15-03194-s001.zip]

Archive with 3 entries (3 files):
- Supplementary Figure S1 Risk of bias summary.pdf
- Supplementary Table S1 The results of AMSTAR-2 methodological quality assessment for each SR.pdf
- Supplementary Table S2 The essential characteristics of RCTs included in meta-analysis.pdf
